# Supplementary material for: Identification of patient demographic, clinical, and SARS-CoV-2 genomic factors associated with severe COVID-19 using supervised machine learning: a retrospective multicenter study
Source: BMC Infect Dis. 2025 Jan 28;25:132. doi: 10.1186/s12879-025-10450-3 (PMC11773898; doi:10.1186/s12879-025-10450-3)
Supplement: Supplementary file 2 — Supplementary Material 2 [file 12879_2025_10450_MOESM2_ESM.xlsx]

## Sheet: Sheet1
Strain	GISAID_Accession_ID
hCoV-19/Canada/ON-SHL-21-00028/2021	EPI_ISL_5316530
hCoV-19/Canada/ON-SHL-21-00030/2021	EPI_ISL_5316557
hCoV-19/Canada/ON-SHL-21-00034/2021	EPI_ISL_5316534
hCoV-19/Canada/ON-SHL-21-00048/2021	EPI_ISL_5316480
hCoV-19/Canada/ON-SHL-21-00096/2021	EPI_ISL_5316714
hCoV-19/Canada/ON-SHL-21-00100/2021	EPI_ISL_5316716
hCoV-19/Canada/ON-SHL-21-00112/2021	EPI_ISL_5316652
hCoV-19/Canada/ON-SHL-21-00116/2021	EPI_ISL_5316604
hCoV-19/Canada/ON-SHL-21-00129/2021	EPI_ISL_5316659
hCoV-19/Canada/ON-SHL-21-00143/2021	EPI_ISL_5316610
hCoV-19/Canada/ON-SHL-21-00159/2021	EPI_ISL_5316582
hCoV-19/Canada/ON-SHL-21-00180/2021	EPI_ISL_5316618
hCoV-19/Canada/ON-SHL-21-00212/2021	EPI_ISL_5315865
hCoV-19/Canada/ON-SHL-21-00213/2021	EPI_ISL_5316511
hCoV-19/Canada/ON-SHL-21-00253/2021	EPI_ISL_5315503
hCoV-19/Canada/ON-SHL-21-00261/2021	EPI_ISL_5315887
hCoV-19/Canada/ON-SHL-21-00269/2021	EPI_ISL_5315893
hCoV-19/Canada/ON-SHL-21-00278/2021	EPI_ISL_5315515
hCoV-19/Canada/ON-SHL-21-00280/2021	EPI_ISL_5315516
hCoV-19/Canada/ON-SHL-21-00298/2021	EPI_ISL_5315529
hCoV-19/Canada/ON-SHL-21-00383/2021	EPI_ISL_5315436
hCoV-19/Canada/ON-SHL-21-00396/2021	EPI_ISL_5315426
hCoV-19/Canada/ON-SHL-21-00470/2021	EPI_ISL_5316380
hCoV-19/Canada/ON-SHL-21-00477/2021	EPI_ISL_5316386
hCoV-19/Canada/ON-SHL-21-00483/2021	EPI_ISL_5316421
hCoV-19/Canada/ON-SHL-21-00567/2021	EPI_ISL_5316331
hCoV-19/Canada/ON-SHL-21-00600/2021	EPI_ISL_5316261
hCoV-19/Canada/ON-SHL-21-00690/2021	EPI_ISL_5316198
hCoV-19/Canada/ON-SHL-21-00750/2021	EPI_ISL_5316054
hCoV-19/Canada/ON-SHL-21-00773/2021	EPI_ISL_5316063
hCoV-19/Canada/ON-SHL-21-00782/2021	EPI_ISL_5316070
hCoV-19/Canada/ON-SHL-21-00798/2021	EPI_ISL_5316040
hCoV-19/Canada/ON-SHL-21-00815/2021	EPI_ISL_5316030
hCoV-19/Canada/ON-SHL-21-00821/2021	EPI_ISL_5315999
hCoV-19/Canada/ON-SHL-21-00829/2021	EPI_ISL_5316003
hCoV-19/Canada/ON-SHL-21-00857/2021	EPI_ISL_5316012
hCoV-19/Canada/ON-SHL-21-00888/2021	EPI_ISL_5315987
hCoV-19/Canada/ON-SHL-21-00896/2021	EPI_ISL_5315932
hCoV-19/Canada/ON-SHL-21-00917/2021	EPI_ISL_5315952
hCoV-19/Canada/ON-SHL-21-00918/2021	EPI_ISL_5315953
hCoV-19/Canada/ON-SHL-21-00919/2021	EPI_ISL_5315954
hCoV-19/Canada/ON-SHL-21-00945/2021	EPI_ISL_5316689
hCoV-19/Canada/ON-SHL-21-00953/2021	EPI_ISL_5316696
hCoV-19/Canada/ON-SHL-21-00955/2021	EPI_ISL_5316624
hCoV-19/Canada/ON-SHL-21-00973/2021	EPI_ISL_5316640
hCoV-19/Canada/ON-SHL-21-00981/2021	EPI_ISL_5316644
hCoV-19/Canada/ON-SHL-21-01008/2021	EPI_ISL_5315489
hCoV-19/Canada/ON-SHL-21-01025/2021	EPI_ISL_5315501
hCoV-19/Canada/ON-SHL-21-01029/2021	EPI_ISL_5315451
hCoV-19/Canada/ON-SHL-21-01055/2021	EPI_ISL_5315325
hCoV-19/Canada/ON-SHL-21-01056/2021	EPI_ISL_5315326
hCoV-19/Canada/ON-SHL-21-01073/2021	EPI_ISL_5315294
hCoV-19/Canada/ON-SHL-21-01080/2021	EPI_ISL_5315301
hCoV-19/Canada/ON-SHL-21-01083/2021	EPI_ISL_5315304
hCoV-19/Canada/ON-SHL-21-01085/2021	EPI_ISL_5315306
hCoV-19/Canada/ON-SHL-21-01086/2021	EPI_ISL_5315307
hCoV-19/Canada/ON-SHL-21-01107/2021	EPI_ISL_5315832
hCoV-19/Canada/ON-SHL-21-01112/2021	EPI_ISL_5315834
hCoV-19/Canada/ON-SHL-21-01125/2021	EPI_ISL_5315853
hCoV-19/Canada/ON-SHL-21-01151/2021	EPI_ISL_5315827
hCoV-19/Canada/ON-SHL-21-01155/2021	EPI_ISL_5315792
hCoV-19/Canada/ON-SHL-21-01158/2021	EPI_ISL_5315795
hCoV-19/Canada/ON-SHL-21-01159/2021	EPI_ISL_5315796
hCoV-19/Canada/ON-SHL-21-01165/2021	EPI_ISL_5315802
hCoV-19/Canada/ON-SHL-21-01170/2021	EPI_ISL_5315807
hCoV-19/Canada/ON-SHL-21-01177/2021	EPI_ISL_5315772
hCoV-19/Canada/ON-SHL-21-01184/2021	EPI_ISL_5315778
hCoV-19/Canada/ON-SHL-21-01194/2021	EPI_ISL_5315748
hCoV-19/Canada/ON-SHL-21-01209/2021	EPI_ISL_5315756
hCoV-19/Canada/ON-SHL-21-01238/2021	EPI_ISL_5315723
hCoV-19/Canada/ON-SHL-21-01244/2021	EPI_ISL_5315728
hCoV-19/Canada/ON-SHL-21-01259/2021	EPI_ISL_5315736
hCoV-19/Canada/ON-SHL-21-01276/2021	EPI_ISL_5315671
hCoV-19/Canada/ON-SHL-21-01322/2021	EPI_ISL_5315638
hCoV-19/Canada/ON-SHL-21-01343/2021	EPI_ISL_5315625
hCoV-19/Canada/ON-SHL-21-01345/2021	EPI_ISL_5315627
hCoV-19/Canada/ON-SHL-21-01365/2021	EPI_ISL_5315597
hCoV-19/Canada/ON_MU-S1/2020	EPI_ISL_463970
hCoV-19/Canada/ON-S10/2020	EPI_ISL_586278
hCoV-19/Canada/ON-S107/2020	EPI_ISL_586284
hCoV-19/Canada/ON-S108/2020	EPI_ISL_586285
hCoV-19/Canada/ON-S111/2020	EPI_ISL_586287
hCoV-19/Canada/ON-S113/2020	EPI_ISL_586289
hCoV-19/Canada/ON-S117/2020	EPI_ISL_586291
hCoV-19/Canada/ON-S118/2020	EPI_ISL_1739549
hCoV-19/Canada/ON-S12/2020	EPI_ISL_586292
hCoV-19/Canada/ON-S1219/2020	EPI_ISL_586295
hCoV-19/Canada/ON-S1220/2020	EPI_ISL_586297
hCoV-19/Canada/ON-S1221/2020	EPI_ISL_586298
hCoV-19/Canada/ON-S1222/2020	EPI_ISL_586299
hCoV-19/Canada/ON-S1224/2020	EPI_ISL_586300
hCoV-19/Canada/ON-S1225/2020	EPI_ISL_586301
hCoV-19/Canada/ON-S1227/2020	EPI_ISL_586302
hCoV-19/Canada/ON-S1229/2020	EPI_ISL_586303
hCoV-19/Canada/ON-S123/2020	EPI_ISL_586304
hCoV-19/Canada/ON-S1230/2020	EPI_ISL_586305
hCoV-19/Canada/ON-S1231/2020	EPI_ISL_586306
hCoV-19/Canada/ON-S1232/2020	EPI_ISL_586307
hCoV-19/Canada/ON-S1237/2020	EPI_ISL_586308
hCoV-19/Canada/ON-S1238/2020	EPI_ISL_586309
hCoV-19/Canada/ON-S1242/2020	EPI_ISL_586310
hCoV-19/Canada/ON-S1243/2020	EPI_ISL_586311
hCoV-19/Canada/ON-S1245/2020	EPI_ISL_586312
hCoV-19/Canada/ON-S1249/2020	EPI_ISL_586313
hCoV-19/Canada/ON-S1250/2020	EPI_ISL_586314
hCoV-19/Canada/ON-S1256/2020	EPI_ISL_586315
hCoV-19/Canada/ON-S1257/2020	EPI_ISL_586316
hCoV-19/Canada/ON-S1264/2020	EPI_ISL_586317
hCoV-19/Canada/ON-S1265/2020	EPI_ISL_586318
hCoV-19/Canada/ON-S1266/2020	EPI_ISL_586319
hCoV-19/Canada/ON-S1268/2020	EPI_ISL_586320
hCoV-19/Canada/ON-S1270/2020	EPI_ISL_586322
hCoV-19/Canada/ON-S1271/2020	EPI_ISL_586323
hCoV-19/Canada/ON-S1272/2020	EPI_ISL_586324
hCoV-19/Canada/ON-S1274/2020	EPI_ISL_586325
hCoV-19/Canada/ON-S1275/2020	EPI_ISL_586326
hCoV-19/Canada/ON-S1276/2020	EPI_ISL_586327
hCoV-19/Canada/ON-S1277/2020	EPI_ISL_586328
hCoV-19/Canada/ON-S1278/2020	EPI_ISL_586329
hCoV-19/Canada/ON-S1280/2020	EPI_ISL_586330
hCoV-19/Canada/ON-S1282/2020	EPI_ISL_586331
hCoV-19/Canada/ON-S1283/2020	EPI_ISL_586332
hCoV-19/Canada/ON-S1286/2020	EPI_ISL_586334
hCoV-19/Canada/ON-S1290/2020	EPI_ISL_586337
hCoV-19/Canada/ON-S1292/2020	EPI_ISL_586338
hCoV-19/Canada/ON-S1294/2020	EPI_ISL_586339
hCoV-19/Canada/ON-S1296/2020	EPI_ISL_586340
hCoV-19/Canada/ON-S1297/2020	EPI_ISL_586341
hCoV-19/Canada/ON-S1298/2020	EPI_ISL_586342
hCoV-19/Canada/ON_MU-S13/2020	EPI_ISL_463971
hCoV-19/Canada/ON-S1304/2020	EPI_ISL_586343
hCoV-19/Canada/ON-S1306/2020	EPI_ISL_586344
hCoV-19/Canada/ON-S1309/2020	EPI_ISL_586346
hCoV-19/Canada/ON-S1310/2020	EPI_ISL_586347
hCoV-19/Canada/ON-S1311/2020	EPI_ISL_586348
hCoV-19/Canada/ON-S1312/2020	EPI_ISL_586349
hCoV-19/Canada/ON-S1313/2020	EPI_ISL_586350
hCoV-19/Canada/ON-S1316/2020	EPI_ISL_586351
hCoV-19/Canada/ON-S1317/2020	EPI_ISL_586352
hCoV-19/Canada/ON-S1320/2020	EPI_ISL_586353
hCoV-19/Canada/ON-S133/2020	EPI_ISL_755752
hCoV-19/Canada/ON-S14/2020	EPI_ISL_586356
hCoV-19/Canada/ON-S144/2020	EPI_ISL_586358
hCoV-19/Canada/ON-S147/2020	EPI_ISL_586359
hCoV-19/Canada/ON-S1498/2020	EPI_ISL_755887
hCoV-19/Canada/ON-S1499/2020	EPI_ISL_755888
hCoV-19/Canada/ON-S15/2020	EPI_ISL_586361
hCoV-19/Canada/ON-S1507/2020	EPI_ISL_586362
hCoV-19/Canada/ON-S1508/2020	EPI_ISL_755893
hCoV-19/Canada/ON-S1564/2020	EPI_ISL_755919
hCoV-19/Canada/ON-S158/2020	EPI_ISL_755754
hCoV-19/Canada/ON-S1628/2020	EPI_ISL_755755
hCoV-19/Canada/ON-S18/2020	EPI_ISL_586373
hCoV-19/Canada/ON-S1806/2020	EPI_ISL_729278
hCoV-19/Canada/ON-S1807/2020	EPI_ISL_729279
hCoV-19/Canada/ON_MU-S181/2020	EPI_ISL_463972
hCoV-19/Canada/ON-S1846/2020	EPI_ISL_729306
hCoV-19/Canada/ON-S188/2020	EPI_ISL_586375
hCoV-19/Canada/ON-S1890/2020	EPI_ISL_729314
hCoV-19/Canada/ON-S190/2020	EPI_ISL_586377
hCoV-19/Canada/ON-S1922/2020	EPI_ISL_729330
hCoV-19/Canada/ON-S1923/2020	EPI_ISL_729266
hCoV-19/Canada/ON-S1924/2020	EPI_ISL_729269
hCoV-19/Canada/ON-S198/2020	EPI_ISL_755800
hCoV-19/Canada/ON-S201/2020	EPI_ISL_586379
hCoV-19/Canada/ON-S2016/2020	EPI_ISL_755802
hCoV-19/Canada/ON-S2017/2020	EPI_ISL_755803
hCoV-19/Canada/ON-S2022/2020	EPI_ISL_755808
hCoV-19/Canada/ON-S2024/2020	EPI_ISL_1739566
hCoV-19/Canada/ON-S2025/2020	EPI_ISL_755810
hCoV-19/Canada/ON-S2027/2020	EPI_ISL_755811
hCoV-19/Canada/ON-S2031/2020	EPI_ISL_755812
hCoV-19/Canada/ON-S2032/2020	EPI_ISL_755813
hCoV-19/Canada/ON-S204/2020	EPI_ISL_755814
hCoV-19/Canada/ON-S207/2020	EPI_ISL_755815
hCoV-19/Canada/ON-S209/2020	EPI_ISL_755817
hCoV-19/Canada/ON_MU-S212/2020	EPI_ISL_463973
hCoV-19/Canada/ON-S2128/2021	EPI_ISL_961385
hCoV-19/Canada/ON-S2129/2021	EPI_ISL_961386
hCoV-19/Canada/ON_MU-S218/2020	EPI_ISL_463974
hCoV-19/Canada/ON-S222/2020	EPI_ISL_586382
hCoV-19/Canada/ON-S223/2020	EPI_ISL_586383
hCoV-19/Canada/ON-S225/2020	EPI_ISL_755825
hCoV-19/Canada/ON-S2350/2021	EPI_ISL_961436
hCoV-19/Canada/ON-S2352/2021	EPI_ISL_961438
hCoV-19/Canada/ON-S2353/2021	EPI_ISL_961439
hCoV-19/Canada/ON-S2354/2021	EPI_ISL_961440
hCoV-19/Canada/ON-S2369/2021	EPI_ISL_961451
hCoV-19/Canada/ON-S246/2020	EPI_ISL_755831
hCoV-19/Canada/ON-S248/2020	EPI_ISL_755833
hCoV-19/Canada/ON_MU-S26/2020	EPI_ISL_463975
hCoV-19/Canada/ON-S269/2020	EPI_ISL_755740
hCoV-19/Canada/ON-S272/2020	EPI_ISL_755845
hCoV-19/Canada/ON-S275/2020	EPI_ISL_755848
hCoV-19/Canada/ON-S276/2020	EPI_ISL_755849
hCoV-19/Canada/ON_MU-S284/2020	EPI_ISL_463976
hCoV-19/Canada/ON_MU-S29/2020	EPI_ISL_463977
hCoV-19/Canada/ON-S293/2020	EPI_ISL_755856
hCoV-19/Canada/ON-S3/2020	EPI_ISL_586390
hCoV-19/Canada/ON-S304/2020	EPI_ISL_755860
hCoV-19/Canada/ON_MU-S305/2020	EPI_ISL_463978
hCoV-19/Canada/ON_MU-S306/2020	EPI_ISL_463979
hCoV-19/Canada/ON-S307/2020	EPI_ISL_586391
hCoV-19/Canada/ON-S309/2020	EPI_ISL_586392
hCoV-19/Canada/ON-S31/2020	EPI_ISL_586393
hCoV-19/Canada/ON_MU-S312/2020	EPI_ISL_463980
hCoV-19/Canada/ON-S318/2020	EPI_ISL_586395
hCoV-19/Canada/ON-S32/2020	EPI_ISL_591130
hCoV-19/Canada/ON-S325/2020	EPI_ISL_586397
hCoV-19/Canada/ON-S326/2020	EPI_ISL_586398
hCoV-19/Canada/ON_MU-S328/2020	EPI_ISL_463981
hCoV-19/Canada/ON-S329/2020	EPI_ISL_755863
hCoV-19/Canada/ON-S330/2020	EPI_ISL_586400
hCoV-19/Canada/ON-S331/2020	EPI_ISL_755864
hCoV-19/Canada/ON-S332/2020	EPI_ISL_586401
hCoV-19/Canada/ON-S34/2020	EPI_ISL_586402
hCoV-19/Canada/ON-S346/2020	EPI_ISL_755870
hCoV-19/Canada/ON_MU-S349/2020	EPI_ISL_463982
hCoV-19/Canada/ON_MU-S350/2020	EPI_ISL_463983
hCoV-19/Canada/ON-S352/2020	EPI_ISL_586404
hCoV-19/Canada/ON-S356/2020	EPI_ISL_755872
hCoV-19/Canada/ON-S357/2020	EPI_ISL_586405
hCoV-19/Canada/ON-S369/2020	EPI_ISL_755873
hCoV-19/Canada/ON-S376/2020	EPI_ISL_591136
hCoV-19/Canada/ON-S4/2020	EPI_ISL_1739546
hCoV-19/Canada/ON_MU-S401/2020	EPI_ISL_463985
hCoV-19/Canada/ON-S46/2020	EPI_ISL_586411
hCoV-19/Canada/ON_MU-S461/2020	EPI_ISL_463986
hCoV-19/Canada/ON-S47/2020	EPI_ISL_586412
hCoV-19/Canada/ON-S48/2020	EPI_ISL_586413
hCoV-19/Canada/ON-S481/2020	EPI_ISL_586414
hCoV-19/Canada/ON-S497/2020	EPI_ISL_586415
hCoV-19/Canada/ON_MU-S5/2020	EPI_ISL_463988
hCoV-19/Canada/ON-S52/2020	EPI_ISL_586417
hCoV-19/Canada/ON-S566/2020	EPI_ISL_586420
hCoV-19/Canada/ON-S6/2020	EPI_ISL_586421
hCoV-19/Canada/ON-S62/2020	EPI_ISL_586424
hCoV-19/Canada/ON_MU-S63/2020	EPI_ISL_463991
hCoV-19/Canada/ON-S65/2020	EPI_ISL_586425
hCoV-19/Canada/ON_MU-S679/2020	EPI_ISL_463992
hCoV-19/Canada/ON_MU-S7/2020	EPI_ISL_463993
hCoV-19/Canada/ON-S710/2020	EPI_ISL_591144
hCoV-19/Canada/ON-S741/2020	EPI_ISL_586434
hCoV-19/Canada/ON-S763/2020	EPI_ISL_586439
hCoV-19/Canada/ON-S78/2020	EPI_ISL_586441
hCoV-19/Canada/ON-S781/2020	EPI_ISL_586442
hCoV-19/Canada/ON-S784/2020	EPI_ISL_586444
hCoV-19/Canada/ON-S817/2020	EPI_ISL_586450
hCoV-19/Canada/ON-S818/2020	EPI_ISL_586451
hCoV-19/Canada/ON_MU-S82/2020	EPI_ISL_463994
hCoV-19/Canada/ON-S824/2020	EPI_ISL_586452
hCoV-19/Canada/ON-S831/2020	EPI_ISL_586453
hCoV-19/Canada/ON-S832/2020	EPI_ISL_755741
hCoV-19/Canada/ON-S84/2020	EPI_ISL_586456
hCoV-19/Canada/ON-S85/2020	EPI_ISL_586458
hCoV-19/Canada/ON-S87/2020	EPI_ISL_586466
hCoV-19/Canada/ON-S882/2020	EPI_ISL_586469
hCoV-19/Canada/ON-S884/2020	EPI_ISL_586470
hCoV-19/Canada/ON-S918/2020	EPI_ISL_586486
hCoV-19/Canada/ON-S939/2020	EPI_ISL_586496
hCoV-19/Canada/ON-S96/2020	EPI_ISL_586505
hCoV-19/Canada/ON-S97/2020	EPI_ISL_586506
hCoV-19/Canada/ON-S98/2020	EPI_ISL_586507
hCoV-19/Canada/ON-SC0003/2020	EPI_ISL_933628
hCoV-19/Canada/ON-SC0007/2020	EPI_ISL_933633
hCoV-19/Canada/ON-SC0010/2020	EPI_ISL_933635
hCoV-19/Canada/ON-SC0012/2020	EPI_ISL_933636
hCoV-19/Canada/ON-SC0013/2020	EPI_ISL_933634
hCoV-19/Canada/ON-SC0015/2020	EPI_ISL_933637
hCoV-19/Canada/ON-SC0016/2020	EPI_ISL_933638
hCoV-19/Canada/ON-SC0024/2020	EPI_ISL_1739552
hCoV-19/Canada/ON-SC0026/2020	EPI_ISL_933631
hCoV-19/Canada/ON-SC0034/2020	EPI_ISL_933627
hCoV-19/Canada/ON-SC0037/2020	EPI_ISL_933626
hCoV-19/Canada/ON-SC0041/2020	EPI_ISL_933629
hCoV-19/Canada/ON-SC0044/2020	EPI_ISL_933630
hCoV-19/Canada/ON-SC0048/2020	EPI_ISL_1739560
hCoV-19/Canada/ON-SC0052/2020	EPI_ISL_933612
hCoV-19/Canada/ON-SC0055/2020	EPI_ISL_933615
hCoV-19/Canada/ON-SC0058/2020	EPI_ISL_933605
hCoV-19/Canada/ON-SC0061/2020	EPI_ISL_933622
hCoV-19/Canada/ON-SC0062/2020	EPI_ISL_933621
hCoV-19/Canada/ON-SC0064/2020	EPI_ISL_933624
hCoV-19/Canada/ON-SC0066/2020	EPI_ISL_933639
hCoV-19/Canada/ON-SC0092/2020	EPI_ISL_933623
hCoV-19/Canada/ON-SC0093/2020	EPI_ISL_933606
hCoV-19/Canada/ON-SC0098/2020	EPI_ISL_933604
hCoV-19/Canada/ON-SC0100/2020	EPI_ISL_933616
hCoV-19/Canada/ON-SC0101/2020	EPI_ISL_933620
hCoV-19/Canada/ON-SC0102/2020	EPI_ISL_933617
hCoV-19/Canada/ON-SC0105/2020	EPI_ISL_933613
hCoV-19/Canada/ON-SC0107/2020	EPI_ISL_933608
hCoV-19/Canada/ON-SC0110/2020	EPI_ISL_933611
hCoV-19/Canada/ON-SC0113/2020	EPI_ISL_933619
hCoV-19/Canada/ON-SC0117/2020	EPI_ISL_933640
hCoV-19/Canada/ON-SC0119/2020	EPI_ISL_933618
hCoV-19/Canada/ON-SC0122/2020	EPI_ISL_933614
hCoV-19/Canada/ON-SC0132/2020	EPI_ISL_933644
hCoV-19/Canada/ON-SC0139/2020	EPI_ISL_933647
hCoV-19/Canada/ON-SC2221/2020	EPI_ISL_1739635
hCoV-19/Canada/ON-SC2835/2020	EPI_ISL_1739743
hCoV-19/Canada/ON-SC3412/2020	EPI_ISL_1739824
hCoV-19/Canada/ON-SC3747/2020	EPI_ISL_1739866
hCoV-19/Canada/ON-SC4333/2020	EPI_ISL_1739996
hCoV-19/Canada/ON-SC4645/2021	EPI_ISL_1740111
hCoV-19/Canada/ON-SC4651/2021	EPI_ISL_1740115
hCoV-19/Canada/ON-SC5425/2020	EPI_ISL_1739989
hCoV-19/Canada/ON-SC5428/2021	EPI_ISL_1740093
hCoV-19/Canada/ON-ML0002/2022	EPI_ISL_19565940
hCoV-19/Canada/ON-ML0003/2022	EPI_ISL_19565941
hCoV-19/Canada/ON-ML0004/2022	EPI_ISL_19565942
hCoV-19/Canada/ON-ML0005/2022	EPI_ISL_19565943
hCoV-19/Canada/ON-ML0006/2022	EPI_ISL_19565944
hCoV-19/Canada/ON-ML0007/2022	EPI_ISL_19565945
hCoV-19/Canada/ON-ML0008/2022	EPI_ISL_19565946
hCoV-19/Canada/ON-ML0009/2022	EPI_ISL_19565947
hCoV-19/Canada/ON-ML0010/2022	EPI_ISL_19565948
hCoV-19/Canada/ON-ML0011/2022	EPI_ISL_19565949
hCoV-19/Canada/ON-ML0012/2021	EPI_ISL_19565950
hCoV-19/Canada/ON-ML0013/2021	EPI_ISL_19565951
hCoV-19/Canada/ON-ML0014/2021	EPI_ISL_19565952
hCoV-19/Canada/ON-ML0015/2021	EPI_ISL_19565953
hCoV-19/Canada/ON-ML0017/2021	EPI_ISL_19565954
hCoV-19/Canada/ON-ML0018/2021	EPI_ISL_19565955
hCoV-19/Canada/ON-ML0019/2021	EPI_ISL_19565956
hCoV-19/Canada/ON-ML0020/2021	EPI_ISL_19565957
hCoV-19/Canada/ON-ML0021/2021	EPI_ISL_19565958
hCoV-19/Canada/ON-ML0022/2021	EPI_ISL_19565959
hCoV-19/Canada/ON-ML0023/2021	EPI_ISL_19565960
hCoV-19/Canada/ON-ML0024/2021	EPI_ISL_19565961
hCoV-19/Canada/ON-ML0025/2021	EPI_ISL_19565962
hCoV-19/Canada/ON-ML0026/2021	EPI_ISL_19565963
hCoV-19/Canada/ON-ML0027/2021	EPI_ISL_19565964
hCoV-19/Canada/ON-ML0028/2021	EPI_ISL_19565965
hCoV-19/Canada/ON-ML0029/2021	EPI_ISL_19565966
hCoV-19/Canada/ON-ML0030/2021	EPI_ISL_19565967
hCoV-19/Canada/ON-ML0031/2021	EPI_ISL_19565968
hCoV-19/Canada/ON-ML0032/2021	EPI_ISL_19565969
hCoV-19/Canada/ON-ML0033/2021	EPI_ISL_19565970
hCoV-19/Canada/ON-ML0034/2021	EPI_ISL_19565971
hCoV-19/Canada/ON-ML0035/2021	EPI_ISL_19565972
hCoV-19/Canada/ON-ML0036/2021	EPI_ISL_19565973
hCoV-19/Canada/ON-ML0037/2021	EPI_ISL_19565974
hCoV-19/Canada/ON-ML0038/2021	EPI_ISL_19565975
hCoV-19/Canada/ON-ML0039/2021	EPI_ISL_19565976
hCoV-19/Canada/ON-ML0040/2021	EPI_ISL_19565977
hCoV-19/Canada/ON-ML0042/2021	EPI_ISL_19565978
hCoV-19/Canada/ON-ML0044/2021	EPI_ISL_19565979
hCoV-19/Canada/ON-ML0045/2021	EPI_ISL_19565980
hCoV-19/Canada/ON-ML0046/2021	EPI_ISL_19565981
hCoV-19/Canada/ON-ML0047/2021	EPI_ISL_19565982
hCoV-19/Canada/ON-ML0048/2021	EPI_ISL_19565983
hCoV-19/Canada/ON-ML0049/2021	EPI_ISL_19565984
hCoV-19/Canada/ON-ML0050/2021	EPI_ISL_19565985
hCoV-19/Canada/ON-ML0051/2021	EPI_ISL_19565986
hCoV-19/Canada/ON-ML0052/2021	EPI_ISL_19565987
hCoV-19/Canada/ON-ML0054/2021	EPI_ISL_19565988
hCoV-19/Canada/ON-ML0055/2021	EPI_ISL_19565989
hCoV-19/Canada/ON-ML0056/2021	EPI_ISL_19565990
hCoV-19/Canada/ON-ML0058/2021	EPI_ISL_19565991
hCoV-19/Canada/ON-ML0059/2021	EPI_ISL_19565992
hCoV-19/Canada/ON-ML0060/2021	EPI_ISL_19565993
hCoV-19/Canada/ON-ML0061/2021	EPI_ISL_19565994
hCoV-19/Canada/ON-ML0062/2021	EPI_ISL_19565995
hCoV-19/Canada/ON-ML0063/2021	EPI_ISL_19565996
hCoV-19/Canada/ON-ML0064/2021	EPI_ISL_19565997
hCoV-19/Canada/ON-ML0065/2021	EPI_ISL_19565998
hCoV-19/Canada/ON-ML0066/2021	EPI_ISL_19565999
hCoV-19/Canada/ON-ML0067/2021	EPI_ISL_19566000
hCoV-19/Canada/ON-ML0068/2021	EPI_ISL_19566001
hCoV-19/Canada/ON-ML0069/2021	EPI_ISL_19566002
hCoV-19/Canada/ON-ML0070/2021	EPI_ISL_19566003
hCoV-19/Canada/ON-ML0071/2021	EPI_ISL_19566004
hCoV-19/Canada/ON-ML0072/2021	EPI_ISL_19566005
hCoV-19/Canada/ON-ML0073/2021	EPI_ISL_19566006
hCoV-19/Canada/ON-ML0074/2021	EPI_ISL_19566007
hCoV-19/Canada/ON-ML0075/2021	EPI_ISL_19566008
hCoV-19/Canada/ON-ML0076/2021	EPI_ISL_19566009
hCoV-19/Canada/ON-ML0077/2021	EPI_ISL_19566010
hCoV-19/Canada/ON-ML0078/2021	EPI_ISL_19566011
hCoV-19/Canada/ON-ML0079/2021	EPI_ISL_19566012
hCoV-19/Canada/ON-ML0080/2021	EPI_ISL_19566013
hCoV-19/Canada/ON-ML0081/2021	EPI_ISL_19566014
hCoV-19/Canada/ON-ML0082/2021	EPI_ISL_19566015
hCoV-19/Canada/ON-ML0083/2021	EPI_ISL_19566016
hCoV-19/Canada/ON-ML0084/2021	EPI_ISL_19566017
hCoV-19/Canada/ON-ML0085/2021	EPI_ISL_19566018
hCoV-19/Canada/ON-ML0086/2021	EPI_ISL_19566019
hCoV-19/Canada/ON-ML0087/2021	EPI_ISL_19566020
hCoV-19/Canada/ON-ML0088/2021	EPI_ISL_19566021
hCoV-19/Canada/ON-ML0090/2021	EPI_ISL_19566022
hCoV-19/Canada/ON-ML0091/2022	EPI_ISL_19566023
hCoV-19/Canada/ON-ML0092/2022	EPI_ISL_19566024
hCoV-19/Canada/ON-ML0093/2022	EPI_ISL_19566025
hCoV-19/Canada/ON-ML0094/2022	EPI_ISL_19566026
hCoV-19/Canada/ON-ML0095/2022	EPI_ISL_19566027
hCoV-19/Canada/ON-ML0096/2022	EPI_ISL_19566028
hCoV-19/Canada/ON-ML0097/2022	EPI_ISL_19566029
hCoV-19/Canada/ON-ML0098/2020	EPI_ISL_19566030
hCoV-19/Canada/ON-ML0099/2020	EPI_ISL_19566031
hCoV-19/Canada/ON-ML0100/2020	EPI_ISL_19566032
hCoV-19/Canada/ON-ML0101/2020	EPI_ISL_19566033
hCoV-19/Canada/ON-ML0102/2020	EPI_ISL_19566034
hCoV-19/Canada/ON-ML0103/2020	EPI_ISL_19566035
hCoV-19/Canada/ON-ML0104/2020	EPI_ISL_19566036
hCoV-19/Canada/ON-ML0105/2020	EPI_ISL_19566037
hCoV-19/Canada/ON-ML0106/2020	EPI_ISL_19566038
hCoV-19/Canada/ON-ML0107/2020	EPI_ISL_19566039
hCoV-19/Canada/ON-ML0108/2020	EPI_ISL_19566040
hCoV-19/Canada/ON-ML0109/2020	EPI_ISL_19566041
hCoV-19/Canada/ON-ML0110/2020	EPI_ISL_19566042
hCoV-19/Canada/ON-ML0111/2020	EPI_ISL_19566043
hCoV-19/Canada/ON-ML0112/2020	EPI_ISL_19566044
hCoV-19/Canada/ON-ML0113/2020	EPI_ISL_19566045
hCoV-19/Canada/ON-ML0114/2020	EPI_ISL_19566046
hCoV-19/Canada/ON-ML0116/2020	EPI_ISL_19566047
hCoV-19/Canada/ON-ML0117/2020	EPI_ISL_19566048
hCoV-19/Canada/ON-ML0118/2020	EPI_ISL_19566049
hCoV-19/Canada/ON-ML0119/2020	EPI_ISL_19566050
hCoV-19/Canada/ON-ML0120/2020	EPI_ISL_19566051
hCoV-19/Canada/ON-ML0121/2020	EPI_ISL_19566052
hCoV-19/Canada/ON-ML0122/2020	EPI_ISL_19566053
hCoV-19/Canada/ON-ML0123/2020	EPI_ISL_19566054
hCoV-19/Canada/ON-ML0124/2020	EPI_ISL_19566055
hCoV-19/Canada/ON-ML0125/2020	EPI_ISL_19566056
hCoV-19/Canada/ON-ML0126/2020	EPI_ISL_19566057
hCoV-19/Canada/ON-ML0128/2020	EPI_ISL_19566058
hCoV-19/Canada/ON-ML0129/2020	EPI_ISL_19566059
hCoV-19/Canada/ON-ML0130/2020	EPI_ISL_19566060
hCoV-19/Canada/ON-ML0131/2020	EPI_ISL_19566061
hCoV-19/Canada/ON-ML0132/2020	EPI_ISL_19566062
hCoV-19/Canada/ON-ML0133/2020	EPI_ISL_19566063
hCoV-19/Canada/ON-ML0134/2020	EPI_ISL_19566064
hCoV-19/Canada/ON-ML0135/2020	EPI_ISL_19566065
hCoV-19/Canada/ON-ML0136/2020	EPI_ISL_19566066
hCoV-19/Canada/ON-ML0137/2020	EPI_ISL_19566067
hCoV-19/Canada/ON-ML0138/2020	EPI_ISL_19566068
hCoV-19/Canada/ON-ML0139/2020	EPI_ISL_19566069
hCoV-19/Canada/ON-ML0140/2020	EPI_ISL_19566070
hCoV-19/Canada/ON-ML0141/2020	EPI_ISL_19566071
hCoV-19/Canada/ON-ML0142/2020	EPI_ISL_19566072
hCoV-19/Canada/ON-ML0143/2020	EPI_ISL_19566073
hCoV-19/Canada/ON-ML0145/2020	EPI_ISL_19566074
hCoV-19/Canada/ON-ML0146/2020	EPI_ISL_19566075
hCoV-19/Canada/ON-ML0147/2020	EPI_ISL_19566076
hCoV-19/Canada/ON-ML0148/2020	EPI_ISL_19566077
hCoV-19/Canada/ON-ML0150/2020	EPI_ISL_19566078
hCoV-19/Canada/ON-ML0152/2020	EPI_ISL_19566079
hCoV-19/Canada/ON-ML0154/2020	EPI_ISL_19566080
hCoV-19/Canada/ON-ML0155/2020	EPI_ISL_19566081
hCoV-19/Canada/ON-ML0156/2020	EPI_ISL_19566082
hCoV-19/Canada/ON-ML0157/2020	EPI_ISL_19566083
hCoV-19/Canada/ON-ML0158/2020	EPI_ISL_19566084
hCoV-19/Canada/ON-ML0159/2020	EPI_ISL_19566085
hCoV-19/Canada/ON-ML0160/2020	EPI_ISL_19566086
hCoV-19/Canada/ON-ML0161/2020	EPI_ISL_19566087
hCoV-19/Canada/ON-ML0162/2020	EPI_ISL_19566088
hCoV-19/Canada/ON-ML0163/2020	EPI_ISL_19566089
hCoV-19/Canada/ON-ML0164/2020	EPI_ISL_19566090
hCoV-19/Canada/ON-ML0165/2020	EPI_ISL_19566091
hCoV-19/Canada/ON-ML0166/2020	EPI_ISL_19566092
hCoV-19/Canada/ON-ML0167/2020	EPI_ISL_19566093
hCoV-19/Canada/ON-ML0168/2020	EPI_ISL_19566094
hCoV-19/Canada/ON-ML0169/2020	EPI_ISL_19566095
hCoV-19/Canada/ON-ML0170/2020	EPI_ISL_19566096
hCoV-19/Canada/ON-ML0171/2020	EPI_ISL_19566097
hCoV-19/Canada/ON-ML0172/2020	EPI_ISL_19566098
hCoV-19/Canada/ON-ML0173/2020	EPI_ISL_19566099
hCoV-19/Canada/ON-ML0174/2020	EPI_ISL_19566100
hCoV-19/Canada/ON-ML0175/2020	EPI_ISL_19566101
hCoV-19/Canada/ON-ML0176/2020	EPI_ISL_19566102
hCoV-19/Canada/ON-ML0177/2020	EPI_ISL_19566103
hCoV-19/Canada/ON-ML0178/2020	EPI_ISL_19566104
hCoV-19/Canada/ON-ML0179/2020	EPI_ISL_19566105
hCoV-19/Canada/ON-ML0180/2020	EPI_ISL_19566106
hCoV-19/Canada/ON-ML0181/2020	EPI_ISL_19566107
hCoV-19/Canada/ON-ML0182/2020	EPI_ISL_19566108
hCoV-19/Canada/ON-ML0183/2020	EPI_ISL_19566109
hCoV-19/Canada/ON-ML0184/2020	EPI_ISL_19566110
hCoV-19/Canada/ON-ML0185/2020	EPI_ISL_19566111
hCoV-19/Canada/ON-ML0186/2020	EPI_ISL_19566112
hCoV-19/Canada/ON-ML0187/2020	EPI_ISL_19566113
hCoV-19/Canada/ON-ML0188/2020	EPI_ISL_19566114
hCoV-19/Canada/ON-ML0189/2020	EPI_ISL_19566115
hCoV-19/Canada/ON-ML0190/2020	EPI_ISL_19566116
hCoV-19/Canada/ON-ML0191/2020	EPI_ISL_19566117
hCoV-19/Canada/ON-ML0192/2020	EPI_ISL_19566118
hCoV-19/Canada/ON-ML0193/2020	EPI_ISL_19566119
hCoV-19/Canada/ON-ML0194/2020	EPI_ISL_19566120
hCoV-19/Canada/ON-ML0195/2020	EPI_ISL_19566121
hCoV-19/Canada/ON-ML0196/2020	EPI_ISL_19566122
hCoV-19/Canada/ON-ML0198/2020	EPI_ISL_19566123
hCoV-19/Canada/ON-ML0199/2020	EPI_ISL_19566124
hCoV-19/Canada/ON-ML0200/2020	EPI_ISL_19566125
hCoV-19/Canada/ON-ML0201/2020	EPI_ISL_19566126
hCoV-19/Canada/ON-ML0202/2020	EPI_ISL_19566127
hCoV-19/Canada/ON-ML0203/2020	EPI_ISL_19566128
hCoV-19/Canada/ON-ML0204/2020	EPI_ISL_19566129
hCoV-19/Canada/ON-ML0206/2020	EPI_ISL_19566130
hCoV-19/Canada/ON-ML0207/2020	EPI_ISL_19566131
hCoV-19/Canada/ON-ML0209/2020	EPI_ISL_19566132
hCoV-19/Canada/ON-ML0210/2020	EPI_ISL_19566133
hCoV-19/Canada/ON-ML0211/2021	EPI_ISL_19566134
hCoV-19/Canada/ON-ML0212/2021	EPI_ISL_19566135
hCoV-19/Canada/ON-ML0213/2021	EPI_ISL_19566136
hCoV-19/Canada/ON-ML0214/2021	EPI_ISL_19566137
hCoV-19/Canada/ON-ML0215/2021	EPI_ISL_19566138
hCoV-19/Canada/ON-ML0216/2021	EPI_ISL_19566139
hCoV-19/Canada/ON-ML0217/2021	EPI_ISL_19566140
hCoV-19/Canada/ON-ML0218/2021	EPI_ISL_19566141
hCoV-19/Canada/ON-ML0219/2021	EPI_ISL_19566142
hCoV-19/Canada/ON-ML0220/2021	EPI_ISL_19566143
hCoV-19/Canada/ON-ML0221/2021	EPI_ISL_19566144
hCoV-19/Canada/ON-ML0222/2021	EPI_ISL_19566145
hCoV-19/Canada/ON-ML0223/2021	EPI_ISL_19566146
hCoV-19/Canada/ON-ML0224/2021	EPI_ISL_19566147
hCoV-19/Canada/ON-ML0225/2021	EPI_ISL_19566148
hCoV-19/Canada/ON-ML0226/2021	EPI_ISL_19566149
hCoV-19/Canada/ON-ML0227/2021	EPI_ISL_19566150
hCoV-19/Canada/ON-ML0228/2021	EPI_ISL_19566151
hCoV-19/Canada/ON-ML0229/2021	EPI_ISL_19566152
hCoV-19/Canada/ON-ML0230/2021	EPI_ISL_19566153
hCoV-19/Canada/ON-ML0231/2021	EPI_ISL_19566154
hCoV-19/Canada/ON-ML0232/2021	EPI_ISL_19566155
hCoV-19/Canada/ON-ML0233/2021	EPI_ISL_19566156
hCoV-19/Canada/ON-ML0234/2021	EPI_ISL_19566157
hCoV-19/Canada/ON-ML0236/2021	EPI_ISL_19566158
hCoV-19/Canada/ON-ML0237/2021	EPI_ISL_19566159
hCoV-19/Canada/ON-ML0238/2021	EPI_ISL_19566160
hCoV-19/Canada/ON-ML0239/2021	EPI_ISL_19566161
hCoV-19/Canada/ON-ML0240/2021	EPI_ISL_19566162
hCoV-19/Canada/ON-ML0241/2021	EPI_ISL_19566163
hCoV-19/Canada/ON-ML0242/2021	EPI_ISL_19566164
hCoV-19/Canada/ON-ML0243/2021	EPI_ISL_19566165
hCoV-19/Canada/ON-ML0244/2020	EPI_ISL_19566166
hCoV-19/Canada/ON-ML0245/2020	EPI_ISL_19566167
hCoV-19/Canada/ON-ML0246/2020	EPI_ISL_19566168
hCoV-19/Canada/ON-ML0247/2020	EPI_ISL_19566169
hCoV-19/Canada/ON-ML0248/2020	EPI_ISL_19566170
hCoV-19/Canada/ON-ML0250/2021	EPI_ISL_19566171
hCoV-19/Canada/ON-ML0251/2020	EPI_ISL_19566172
hCoV-19/Canada/ON-ML0252/2020	EPI_ISL_19566173
hCoV-19/Canada/ON-ML0253/2021	EPI_ISL_19566174
hCoV-19/Canada/ON-ML0254/2021	EPI_ISL_19566175
hCoV-19/Canada/ON-ML0255/2020	EPI_ISL_19566176
hCoV-19/Canada/ON-ML0256/2021	EPI_ISL_19566177
hCoV-19/Canada/ON-ML0257/2021	EPI_ISL_19566178
hCoV-19/Canada/ON-ML0258/2021	EPI_ISL_19566179
hCoV-19/Canada/ON-ML0259/2021	EPI_ISL_19566180
hCoV-19/Canada/ON-ML0261/2021	EPI_ISL_19566181
hCoV-19/Canada/ON-ML0263/2021	EPI_ISL_19566182
hCoV-19/Canada/ON-ML0264/2021	EPI_ISL_19566183
hCoV-19/Canada/ON-ML0266/2021	EPI_ISL_19566184
hCoV-19/Canada/ON-ML0267/2021	EPI_ISL_19566185
hCoV-19/Canada/ON-ML0268/2021	EPI_ISL_19566186
hCoV-19/Canada/ON-ML0269/2021	EPI_ISL_19566187
hCoV-19/Canada/ON-ML0270/2021	EPI_ISL_19566188
hCoV-19/Canada/ON-ML0271/2021	EPI_ISL_19566189
hCoV-19/Canada/ON-ML0272/2021	EPI_ISL_19566190
hCoV-19/Canada/ON-ML0273/2021	EPI_ISL_19566191
hCoV-19/Canada/ON-ML0274/2021	EPI_ISL_19566192
hCoV-19/Canada/ON-ML0275/2021	EPI_ISL_19566193
hCoV-19/Canada/ON-ML0276/2021	EPI_ISL_19566194
hCoV-19/Canada/ON-ML0277/2021	EPI_ISL_19566195
hCoV-19/Canada/ON-ML0278/2021	EPI_ISL_19566196
hCoV-19/Canada/ON-ML0279/2021	EPI_ISL_19566197
hCoV-19/Canada/ON-ML0280/2021	EPI_ISL_19566198
hCoV-19/Canada/ON-ML0282/2021	EPI_ISL_19566199
hCoV-19/Canada/ON-ML0283/2021	EPI_ISL_19566200
hCoV-19/Canada/ON-ML0284/2021	EPI_ISL_19566201
hCoV-19/Canada/ON-ML0285/2021	EPI_ISL_19566202
hCoV-19/Canada/ON-ML0286/2021	EPI_ISL_19566203
hCoV-19/Canada/ON-ML0287/2021	EPI_ISL_19566204
hCoV-19/Canada/ON-ML0288/2021	EPI_ISL_19566205
hCoV-19/Canada/ON-ML0289/2021	EPI_ISL_19566206
hCoV-19/Canada/ON-ML0292/2021	EPI_ISL_19566207
hCoV-19/Canada/ON-ML0294/2021	EPI_ISL_19566208
hCoV-19/Canada/ON-ML0295/2021	EPI_ISL_19566209
hCoV-19/Canada/ON-ML0296/2021	EPI_ISL_19566210
hCoV-19/Canada/ON-ML0297/2021	EPI_ISL_19566211
hCoV-19/Canada/ON-ML0001/2022	EPI_ISL_19566212
hCoV-19/Canada/ON-ML0298/2022	EPI_ISL_19566213
hCoV-19/Canada/ON-ML0299/2022	EPI_ISL_19566214
hCoV-19/Canada/ON-ML0300/2022	EPI_ISL_19566215
hCoV-19/Canada/ON-ML0301/2022	EPI_ISL_19566216
hCoV-19/Canada/ON-ML0302/2022	EPI_ISL_19566217
hCoV-19/Canada/ON-ML0303/2022	EPI_ISL_19566218
hCoV-19/Canada/ON-ML0304/2022	EPI_ISL_19566219
hCoV-19/Canada/ON-ML0306/2022	EPI_ISL_19566220
hCoV-19/Canada/ON-ML0307/2022	EPI_ISL_19566221
hCoV-19/Canada/ON-ML0308/2022	EPI_ISL_19566222
hCoV-19/Canada/ON-ML0309/2022	EPI_ISL_19566223
hCoV-19/Canada/ON-ML0149/2020	EPI_ISL_19572965
hCoV-19/Canada/ON-ML0293/2021	EPI_ISL_19572966
hCoV-19/Canada/ON-ML0144/2020	EPI_ISL_19572967
hCoV-19/Canada/ON-ML0151/2020	EPI_ISL_19572968
hCoV-19/Canada/ON-ML0153/2020	EPI_ISL_19572969
hCoV-19/Canada/ON-ML0197/2020	EPI_ISL_19572970
hCoV-19/Canada/ON-ML0262/2021	EPI_ISL_19572971
hCoV-19/Canada/ON-ML0290/2021	EPI_ISL_19572972
hCoV-19/Canada/ON-ML0291/2021	EPI_ISL_19572973
hCoV-19/Canada/ON-ML0281/2021	EPI_ISL_19572974
hCoV-19/Canada/ON-ML0053/2021	EPI_ISL_19572975
hCoV-19/Canada/ON-ML0016/2021	EPI_ISL_19572976
hCoV-19/Canada/ON-ML0115/2020	EPI_ISL_19572977
hCoV-19/Canada/ON-ML0127/2020	EPI_ISL_19572978
hCoV-19/Canada/ON-ML0208/2020	EPI_ISL_19572979
hCoV-19/Canada/ON-ML0249/2020	EPI_ISL_19572980
hCoV-19/Canada/ON-ML0041/2021	EPI_ISL_19572981
hCoV-19/Canada/ON-ML0057/2021	EPI_ISL_19572982
hCoV-19/Canada/ON-ML0043/2021	EPI_ISL_19572983
hCoV-19/Canada/ON-ML0235/2021	EPI_ISL_19572984
hCoV-19/Canada/ON-ML0260/2021	EPI_ISL_19572985
hCoV-19/Canada/ON-ML0205/2020	EPI_ISL_19572986
hCoV-19/Canada/ON-ML0265/2021	EPI_ISL_19572987
hCoV-19/Canada/ON-ML0305/2022	EPI_ISL_19572988
hCoV-19/Canada/ON-ML0089/2021	EPI_ISL_19572989
